# Supplementary material for: Transgenerational Developmental Effects of Immune Priming in the Red Flour Beetle Tribolium castaneum
Source: Front Physiol. 2019 Feb 19;10:98. doi: 10.3389/fphys.2019.00098 (PMC6389831; doi:10.3389/fphys.2019.00098)
Supplement: Supplementary file 1 [file Data_Sheet_1.xlsx]

## Sheet: RAW DATA
	Transgenerational developmental effects of immune priming in the red flour beetle Tribolium castaneum
	Supplemetary information: raw data generated for the study

## Sheet: adult TGIP f1 survival
priming	challenge	total	dead	alive	proportion
naive	Bt injection	44	18	26	0.590909
naive	injection control	44	16	28	0.636364
priming control	Bt injection	34	16	18	0.529412
priming control	injection control	31	9	22	0.709677
Bt priming	Bt injection	35	9	26	0.742857
Bt priming	injection control	44	14	30	0.681818

## Sheet: adult TGIP fertility f1
id	priming	ovp1	ovp2	total offspring		ovp=oviposition
1	naive	45	47	92
2	naive	28	25	53
3	naive	42	44	86
4	naive	37	31	68
5	naive	43	36	79
6	naive	36	27	63
7	naive	46	39	85
8	naive	47	48	95
9	naive	48	49	97
10	naive	36	40	76
11	naive	36	22	58
12	naive	42	36	78
13	naive	36	41	77
14	naive	33	27	60
15	naive	33	26	59
16	naive	44	37	81
17	naive	38	36	74
18	naive	25	25	50
19	naive	50	28	78
20	naive	24	37	61
22	naive	28	29	57
23	naive	35	38	73
24	naive	34	38	72
25	naive	30	30	60
27	naive	33	27	60
28	naive	24	45	69
29	naive	40	39	79
30	naive	5	5	10
31	naive	31	27	58
32	naive	41	31	72
33	naive	43	44	87
34	naive	31	43	74
36	naive	24	40	64
37	naive	29	34	63
38	naive	41	50	91
39	naive	50	38	88
40	naive	0	0	0
41	naive	54	26	80
42	naive	32	35	67
43	naive	36	43	79
44	naive	44	64	108
45	naive	16	27	43
46	naive	14	28	42
47	naive	42	27	69
48	naive	31	33	64
49	naive	40	31	71
50	naive	46	37	83
51	naive	15	28	43
52	naive	42	39	81
53	naive	34	37	71
54	naive	43	37	80
55	naive	34	36	70
56	naive	33	27	60
57	naive	35	32	67
58	naive	20	28	48
59	naive	51	48	99
60	naive	33	30	63	69.0351	2.47735
113	Bt1	43	34	77
114	Bt1	33	39	72
115	Bt1	33	40	73
116	Bt1	0	0	0
117	Bt1	41	34	75
118	Bt1	45	34	79
119	Bt1	10	28	38
120	Bt1	40	44	84
121	Bt1	32	36	68
122	Bt1	40	31	71
123	Bt1	43	32	75
124	Bt1	37	26	63
125	Bt1	33	45	78
126	Bt1	5	3	8
127	Bt1	39	32	71
128	Bt1	34	28	62
130	Bt1	41	33	74
131	Bt1	36	37	73
132	Bt1	19	27	46
133	Bt1	31	27	58
134	Bt1	35	24	59
135	Bt1	29	28	57
136	Bt1	2	0	2
138	Bt1	41	32	73
139	Bt1	25	31	56
140	Bt1	39	35	74
141	Bt1	43	41	84
142	Bt1	30	29	59
143	Bt1	35	25	60
144	Bt1	37	23	60
145	Bt1	13	17	30
146	Bt1	32	25	57
147	Bt1	35	32	67
148	Bt1	34	31	65
149	Bt1	25	35	60
150	Bt1	0	1	1
151	Bt1	22	30	52
152	Bt1	22	23	45
153	Bt1	38	36	74
154	Bt1	31	40	71
155	Bt1	43	30	73
156	Bt1	23	35	58
157	Bt1	30	33	63
158	Bt1	29	39	68
159	Bt1	36	24	60
160	Bt1	40	29	69
161	Bt1	30	36	66
162	Bt1	19	28	47
163	Bt1	27	30	57
164	Bt1	40	28	68	59.6	2.8273
166	PBS	21	27	48
167	PBS	41	38	79
168	PBS	40	29	69
169	PBS	9	24	33
170	PBS	29	37	66
171	PBS	21	29	50
172	PBS	24	39	63
173	PBS	31	34	65
174	PBS	30	43	73
175	PBS	39	34	73
176	PBS	51	38	89
177	PBS	5	25	30
178	PBS	30	41	71
179	PBS	32	30	62
180	PBS	38	54	92
181	PBS	37	36	73
182	PBS	30	20	50
183	PBS	38	37	75
184	PBS	32	25	57
185	PBS	21	24	45
186	PBS	17	44	61
187	PBS	41	40	81
188	PBS	7	20	27
189	PBS	20	3	23
190	PBS	10	44	54
191	PBS	48	47	95
193	PBS	37	29	66
194	PBS	27	32	59
195	PBS	33	50	83
196	PBS	38	39	77
197	PBS	43	34	77
198	PBS	23	40	63
199	PBS	14	41	55
201	PBS	31	37	68
204	PBS	29	36	65
205	PBS	41	41	82
206	PBS	27	36	63	63.8378	2.81094

## Sheet: adult TGIP survival f2
priming	challenge	ovp	dead	alive	proportion	mean
Bt injection	Bt injection	b	4	27	0.870968
Bt injection	Bt injection	a	9	18	0.666667	0.768817
naive	Bt injection	b	11	34	0.755556
naive	Bt injection	a	23	19	0.452381	0.603968
injection control	Bt injection	b	10	14	0.583333
injection control	Bt injection	a	8	8	0.5	0.541667
Bt injection	naive	b	0	31	1
Bt injection	naive	a	0	27	1	1
naive	naive	b	0	45	1
naive	naive	a	0	42	1	1
injection control	naive	b	0	24	1
injection control	naive	a	0	16	1	1
Bt injection	injection control	b	6	25	0.806452
Bt injection	injection control	a	3	24	0.888889	0.84767
naive	injection control	b	5	40	0.888889
naive	injection control	a	7	35	0.833333	0.861111
injection control	injection control	b	3	21	0.875
injection control	injection control	a	2	14	0.875	0.875
ovp= oviposition

## Sheet: adult TGIP fertility f2
priming	pair	ovp1	ovp2	offspring		ovp=oviposition period
naive	1	7	5	12
naive	2	10	11	21
naive	3	8	10	18
naive	4	7	2	9
naive	5	11	14	25
naive	6	0	1	1
naive	7	6	13	19
naive	8	8	9	17
naive	9	11	7	18
naive	10	0	1	1
naive	11	4	6	10
naive	12	11	11	22
naive	13	3	10	13
naive	14	7	5	12
naive	15	6	7	13
naive	16	7	4	11
naive	17	7	8	15
naive	18	3	3	6
naive	19	8	6	14
naive	20	2	9	11
naive	21	6	5	11
naive	22	6	11	17
naive	23	7	11	18
naive	24	9	8	17
naive	25	7	9	16
naive	26	5	6	11
naive	27	2	2	4
naive	28	8	7	15
naive	29	6	4	10
naive	30	7	4	11
naive	31	2	5	7
naive	32	10	8	18
naive	33	6	7	13
naive	34	2	2	4
naive	35	4	7	11
naive	36	9	11	20
naive	37	5	5	10
naive	38	9	14	23
naive	40	8	10	18
naive	41	6	12	18
naive	42	7	9	16
naive	43	9	10	19
naive	44	5	8	13
naive	45	8	9	17
naive	46	8	5	13
naive	47	2	10	12
naive	48	8	10	18
naive	49	5	4	9
naive	50	4	6	10
naive	51	6	10	16
naive	52	10	0	10
naive	53	0	8	8
PBS	54	4	5	9
PBS	55	0	0	0
PBS	56	0	4	4
PBS	58	7	9	16
PBS	59	0	0	0
PBS	60	5	4	9
PBS	61	8	8	16
PBS	62	6	10	16
PBS	63	9	7	16
PBS	64	3	4	7
PBS	65	5	6	11
PBS	66	0	1	1
PBS	67	4	5	9
PBS	68	7	8	15
PBS	69	5	7	12
PBS	70	2	8	10
PBS	71	0	1	1
PBS	72	0	0	0
PBS	73	4	5	9
PBS	74	8	9	17
PBS	75	2	5	7
PBS	76	2	5	7
PBS	77	7	10	17
PBS	78	4	10	14
PBS	79	6	7	13
PBS	80	6	10	16
PBS	81	2	6	8
PBS	82	6	6	12
Bt	83	5	5	10
Bt	84	0	0	0
Bt	85	10	10	20
Bt	86	2	7	9
Bt	87	5	7	12
Bt	88	4	4	8
Bt	89	0	5	5
Bt	90	4	6	10
Bt	91	0	0	0
Bt	92	0	0	0
Bt	93	1	2	3
Bt	94	6	9	15
Bt	95	6	4	10
Bt	96	0	4	4
Bt	97	6	4	10
Bt	98	5	7	12
Bt	99	5	8	13
Bt	100	8	10	18
Bt	101	4	12	16
Bt	102	4	2	6
Bt	103	0	0	0
Bt	104	6	7	13
Bt	105	5	4	9
Bt	106	9	7	16
Bt	107	7	10	17
Bt	108	6	9	15
Bt	109	8	8	16
Bt	110	4	6	10
Bt	111	12	13	25
Bt	112	2	4	6
Bt	113	5	5	10
Bt	114	2	2	4
Bt	115	9	8	17
Bt	116	5	8	13
Bt	117	2	4	6
Bt	118	4	4	8
Bt	119	12	7	19
Bt	120	5	9	14

## Sheet: larval prim fertility
pair	treatment	OVP1	OVP2	mean	sum		OVP= oviposition period
121	Bt_inj	0	0	0	0
122	Bt_inj	8	10	9	18
123	Bt_inj	11	8	9.5	19
124	Bt_inj	14	10	12	24
125	Bt_inj	9	9	9	18
126	Bt_inj	16	13	14.5	29
127	Bt_inj	3	9	6	12
128	Bt_inj	0	2	1	2
129	Bt_inj	15	11	13	26
130	Bt_inj	15	6	10.5	21
131	Bt_inj	2	9	5.5	11
132	Bt_inj	4	9	6.5	13
133	Bt_inj	0	1	0.5	1
134	Bt_inj	8	4	6	12
135	Bt_inj	10	11	10.5	21
136	Bt_inj	13	12	12.5	25
137	Bt_inj	9	13	11	22
138	Bt_inj	9	9	9	18
139	Bt_inj	0	3	1.5	3
140	Bt_inj	12	11	11.5	23
141	Bt_inj	0	0	0	0
142	Bt_inj	4	13	8.5	17
143	Bt_inj	5	10	7.5	15
144	Bt_inj	3	7	5	10
145	Bt_inj	3	10	6.5	13
146	Bt_inj	4	10	7	14
147	Bt_inj	6	13	9.5	19
148	Bt_inj	0	10	5	10
149	Bt_inj	11	10	10.5	21
150	Bt_inj	6	11	8.5	17
151	Bt_inj	4	13	8.5	17
152	Bt_inj	4	8	6	12
153	Bt_inj	8	10	9	18
154	Bt_inj	8	12	10	20
155	Bt_inj	13	14	13.5	27
156	Bt_inj	6	7	6.5	13
157	Bt_inj	10	9	9.5	19
158	Bt_inj	5	12	8.5	17
159	Bt_inj	10	11	10.5	21
160	Bt_inj	2	5	3.5	7
161	Bt_inj	15	10	12.5	25
162	Bt_inj	11	13	12	24
163	Bt_inj	14	11	12.5	25
164	Bt_inj	6	1	3.5	7
165	Bt_inj	11	14	12.5	25
166	Bt_inj	12	16	14	28
167	Bt_inj	0	0	0	0
168	Bt_inj	0	0	0	0
169	Bt_inj	14	10	12	24
170	Bt_inj	11	6	8.5	17
171	Bt_inj	6	8	7	14
172	Bt_inj	13	10	11.5	23
173	Bt_inj	10	8	9	18
174	Bt_inj	7	10	8.5	17
175	Bt_inj	0	0	0	0
176	Bt_inj	14	9	11.5	23
177	Bt_inj	7	8	7.5	15
178	Bt_inj	8	9	8.5	17
179	Bt_inj	13	8	10.5	21
302	Bt_inj	12	12	12	24
303	Bt_inj	14	14	14	28	16.3934	1.01594
241	naive	13	10	11.5	23
242	naive	8	6	7	14
243	naive	9	8	8.5	17
244	naive	8	15	11.5	23
245	naive	3	12	7.5	15
246	naive	12	11	11.5	23
247	naive	0	0	0	0
248	naive	13	13	13	26
249	naive	0	13	6.5	13
250	naive	9	10	9.5	19
251	naive	9	9	9	18
252	naive	0	0	0	0
253	naive	15	16	15.5	31
254	naive	15	13	14	28
255	naive	0	0	0	0
256	naive	13	16	14.5	29
257	naive	16	8	12	24
258	naive	15	10	12.5	25
259	naive	9	11	10	20
260	naive	16	13	14.5	29
261	naive	0	0	0	0
262	naive	9	7	8	16
263	naive	14	12	13	26
264	naive	14	9	11.5	23
265	naive	14	11	12.5	25
266	naive	15	9	12	24
267	naive	0	0	0	0
268	naive	0	8	4	8
269	naive	8	7	7.5	15
271	naive	0	0	0	0
272	naive	13	12	12.5	25
273	naive	2	9	5.5	11
274	naive	6	4	5	10
275	naive	10	4	7	14
276	naive	9	8	8.5	17
277	naive	7	7	7	14
278	naive	0	0	0	0
279	naive	12	10	11	22
280	naive	9	5	7	14
281	naive	12	11	11.5	23
282	naive	10	11	10.5	21
283	naive	15	11	13	26
284	naive	11	9	10	20
285	naive	9	8	8.5	17
286	naive	14	10	12	24
287	naive	13	10	11.5	23
289	naive	15	12	13.5	27
290	naive	13	10	11.5	23
291	naive	8	7	7.5	15
292	naive	12	12	12	24
293	naive	7	14	10.5	21
294	naive	10	12	11	22
295	naive	15	16	15.5	31
296	naive	11	8	9.5	19
297	naive	11	10	10.5	21
298	naive	11	6	8.5	17
299	naive	11	10	10.5	21
300	naive	13	10	11.5	23
304	naive	0	0	0	0
305	naive	14	13	13.5	27
306	naive	10	11	10.5	21
307	naive	11	4	7.5	15
308	naive	11	11	11	22
310	naive	0	0	0	0
311	naive	0	0	0	0
1	Btt_oral	0	0	0	0
2	Btt_oral	14	13	13.5	27
3	Btt_oral	6	8	7	14
4	Btt_oral	8	4	6	12
5	Btt_oral	6	5	5.5	11
6	Btt_oral	12	7	9.5	19
7	Btt_oral	2	6	4	8
8	Btt_oral	0	0	0	0
9	Btt_oral	6	13	9.5	19
10	Btt_oral	10	12	11	22
11	Btt_oral	13	9	11	22
12	Btt_oral	4	7	5.5	11
13	Btt_oral	16	13	14.5	29
14	Btt_oral	0	1	0.5	1
15	Btt_oral	2	10	6	12
16	Btt_oral	0	6	3	6
17	Btt_oral	0	0	0	0
18	Btt_oral	5	8	6.5	13
19	Btt_oral	11	11	11	22
20	Btt_oral	5	6	5.5	11
21	Btt_oral	8	8	8	16
22	Btt_oral	14	12	13	26
23	Btt_oral	6	6	6	12
24	Btt_oral	10	8	9	18
25	Btt_oral	0	0	0	0
26	Btt_oral	11	6	8.5	17
27	Btt_oral	5	4	4.5	9
28	Btt_oral	15	12	13.5	27
29	Btt_oral	0	3	1.5	3
30	Btt_oral	1	2	1.5	3
31	Btt_oral	3	4	3.5	7
32	Btt_oral	15	9	12	24
33	Btt_oral	1	0	0.5	1
34	Btt_oral	7	5	6	12
35	Btt_oral	11	8	9.5	19
36	Btt_oral	11	7	9	18
37	Btt_oral	13	7	10	20
38	Btt_oral	8	7	7.5	15
39	Btt_oral	3	11	7	14
40	Btt_oral	7	6	6.5	13
41	Btt_oral	14	8	11	22
42	Btt_oral	0	0	0	0
44	Btt_oral	13	12	12.5	25
45	Btt_oral	0	0	0	0
46	Btt_oral	15	11	13	26
47	Btt_oral	10	6	8	16
48	Btt_oral	14	9	11.5	23
49	Btt_oral	0	0	0	0
50	Btt_oral	13	10	11.5	23
51	Btt_oral	12	10	11	22
52	Btt_oral	11	11	11	22
53	Btt_oral	12	13	12.5	25
54	Btt_oral	16	10	13	26
55	Btt_oral	15	11	13	26
56	Btt_oral	3	7	5	10
57	Btt_oral	11	12	11.5	23
58	Btt_oral	13	12	12.5	25
61	control_oral	12	14	13	26
62	control_oral	13	13	13	26
63	control_oral	13	13	13	26
64	control_oral	0	6	3	6
65	control_oral	14	12	13	26
66	control_oral	4	11	7.5	15
67	control_oral	8	15	11.5	23
68	control_oral	14	14	14	28
69	control_oral	5	3	4	8
70	control_oral	0	8	4	8
71	control_oral	0	0	0	0
72	control_oral	14	11	12.5	25
73	control_oral	12	11	11.5	23
74	control_oral	7	10	8.5	17
75	control_oral	6	3	4.5	9
76	control_oral	11	8	9.5	19
77	control_oral	6	0	3	6
78	control_oral	1	6	3.5	7
79	control_oral	1	7	4	8
80	control_oral	0	2	1	2
81	control_oral	9	11	10	20
82	control_oral	6	8	7	14
83	control_oral	11	9	10	20
84	control_oral	9	9	9	18
85	control_oral	12	8	10	20
86	control_oral	8	6	7	14
87	control_oral	12	10	11	22
88	control_oral	10	10	10	20
89	control_oral	10	7	8.5	17
90	control_oral	11	8	9.5	19
91	control_oral	12	12	12	24
92	control_oral	10	10	10	20
93	control_oral	8	8	8	16
95	control_oral	13	9	11	22
96	control_oral	10	9	9.5	19
97	control_oral	9	6	7.5	15
98	control_oral	8	6	7	14
99	control_oral	12	7	9.5	19
100	control_oral	12	6	9	18
101	control_oral	14	12	13	26
102	control_oral	7	9	8	16
103	control_oral	6	9	7.5	15
104	control_oral	13	9	11	22
105	control_oral	9	7	8	16
106	control_oral	0	0	0	0
107	control_oral	16	9	12.5	25
108	control_oral	6	12	9	18
109	control_oral	10	10	10	20
110	control_oral	12	14	13	26
111	control_oral	8	10	9	18
112	control_oral	13	10	11.5	23
113	control_oral	13	11	12	24
114	control_oral	8	8	8	16
115	control_oral	13	7	10	20
116	control_oral	0	7	3.5	7
117	control_oral	11	11	11	22
118	control_oral	12	10	11	22
120	control_oral	0	3	1.5	3
301	control_oral	14	11	12.5	25
181	control_inj	11	12	11.5	23
182	control_inj	15	14	14.5	29
183	control_inj	12	9	10.5	21
184	control_inj	0	0	0	0
185	control_inj	11	11	11	22
186	control_inj	8	11	9.5	19
187	control_inj	13	9	11	22
188	control_inj	8	7	7.5	15
189	control_inj	13	10	11.5	23
190	control_inj	13	6	9.5	19
191	control_inj	0	4	2	4
192	control_inj	1	1	1	2
193	control_inj	6	3	4.5	9
194	control_inj	0	6	3	6
195	control_inj	2	11	6.5	13
196	control_inj	0	0	0	0
197	control_inj	0	3	1.5	3
198	control_inj	12	12	12	24
199	control_inj	11	6	8.5	17
200	control_inj	12	9	10.5	21
201	control_inj	0	5	2.5	5
202	control_inj	4	11	7.5	15
203	control_inj	7	11	9	18
204	control_inj	10	7	8.5	17
205	control_inj	10	9	9.5	19
206	control_inj	6	0	3	6
207	control_inj	5	7	6	12
208	control_inj	6	8	7	14
209	control_inj	7	11	9	18
210	control_inj	11	6	8.5	17
211	control_inj	6	13	9.5	19
212	control_inj	7	11	9	18
213	control_inj	3	6	4.5	9
214	control_inj	9	6	7.5	15
215	control_inj	10	7	8.5	17
216	control_inj	10	10	10	20
217	control_inj	0	0	0	0
218	control_inj	11	11	11	22
219	control_inj	6	6	6	12
220	control_inj	7	9	8	16
221	control_inj	8	10	9	18
222	control_inj	9	13	11	22
223	control_inj	1	2	1.5	3
224	control_inj	7	10	8.5	17
225	control_inj	10	8	9	18
226	control_inj	3	8	5.5	11
227	control_inj	15	7	11	22
228	control_inj	11	14	12.5	25
229	control_inj	12	11	11.5	23
230	control_inj	10	11	10.5	21
231	control_inj	9	14	11.5	23
232	control_inj	14	14	14	28
233	control_inj	12	9	10.5	21
234	control_inj	13	8	10.5	21
235	control_inj	6	6	6	12
236	control_inj	12	12	12	24
237	control_inj	13	12	12.5	25
238	control_inj	12	10	11	22
239	control_inj	10	9	9.5	19
240	control_inj	16	12	14	28
312	control_inj	13	12	12.5	25
313	control_inj	16	14	15	30
314	control_inj	2	3	2.5	5
315	control_inj	4	4	4	8
316	control_inj	9	11	10	20
317	control_inj	0	0	0	0

## Sheet: oral larval prim development P0
priming	block	day	larvae	pupae	total	proportion			priming	block	day	pupae*	adult	total	proportion		*plus remaining larvae
Bt407	A	21	22	2	24	0.0833333			Bt407	A	27	20	3	23	0.130435
Bt407	B	21	23	1	24	0.0416667			Bt407	B	27	21	2	23	0.0869565
Bt407	C	21	24	0	24	0			Bt407	C	27	19	4	23	0.173913
Bt407	D	21	20	4	24	0.166667			Bt407	D	27	14	9	23	0.391304
Bt407	E	21	23	1	24	0.0416667			Bt407	E	27	20	4	24	0.166667
Bt407	F	21	24	0	24	0			Bt407	F	27	20	4	24	0.166667
Bt407	G	21	23	0	23	0			Bt407	G	27	19	4	23	0.173913
Bt407	H	21	22	2	24	0.0833333			Bt407	H	27	21	2	23	0.0869565
Bt407	I	21	4	0	4	0			Bt407	I	27	3	1	4	0.25
Btt	A	21	23	1	24	0.0416667			Btt	A	27	21	2	23	0.0869565
Btt	B	21	24	0	24	0			Btt	B	27	24	0	24	0
Btt	C	21	22	1	23	0.0434783			Btt	C	27	20	3	23	0.130435
Btt	D	21	24	0	24	0			Btt	D	27	22	3	25	0.12
Btt	E	21	24	0	24	0			Btt	E	27	23	1	24	0.0416667
Btt	F	21	23	1	24	0.0416667			Btt	F	27	23	1	24	0.0416667
Btt	G	21	24	0	24	0			Btt	G	27	22	2	24	0.0833333
Btt	H	21	24	0	24	0			Btt	H	27	22	2	24	0.0833333
Btt	I	21	6	0	6	0			Btt	I	27	6	0	6	0
naive	A	21	30	2	32	0.0625			naive	A	27	29	3	32	0.09375
naive	B	21	32	0	32	0			naive	B	27	28	2	30	0.0666667
naive	C	21	32	0	32	0			naive	C	27	32	0	32	0
naive	D	21	30	1	31	0.0322581			naive	D	27	28	1	29	0.0344828
naive	E	21	30	2	32	0.0625			naive	E	27	29	3	32	0.09375
naive	F	21	30	2	32	0.0625			naive	F	27	30	2	32	0.0625
naive	G	21	31	1	32	0.03125			naive	G	27	30	1	31	0.0322581
naive	H	21	29	1	30	0.0333333			naive	H	27	27	3	30	0.1
naive	I	21	26	1	27	0.037037			naive	I	27	25	1	26	0.0384615
Bt407	A	23	7	16	23	0.695652			Bt407	A	29	5	18	23	0.782609
Bt407	B	23	9	15	24	0.625			Bt407	B	29	3	20	23	0.869565
Bt407	C	23	3	20	23	0.869565			Bt407	C	29	0	23	23	1
Bt407	D	23	3	21	24	0.875			Bt407	D	29	0	23	23	1
Bt407	E	23	9	15	24	0.625			Bt407	E	29	NA	NA	NA	NA
Bt407	F	23	11	13	24	0.541667			Bt407	F	29	NA	NA	NA	NA
Bt407	G	23	8	15	23	0.652174			Bt407	G	29	NA	NA	NA	NA
Bt407	H	23	6	17	23	0.73913			Bt407	H	29	NA	NA	NA	NA
Bt407	I	23	2	2	4	0.5			Bt407	I	29	NA	NA	NA	NA
Btt	A	23	14	10	24	0.416667			Btt	A	29	10	14	24	0.583333
Btt	B	23	8	16	24	0.666667			Btt	B	29	4	30	34	0.882353
Btt	C	23	5	18	23	0.782609			Btt	C	29	3	20	23	0.869565
Btt	D	23	12	12	24	0.5			Btt	D	29	4	22	26	0.846154
Btt	E	23	11	13	24	0.541667			Btt	E	29	NA	NA	NA	NA
Btt	F	23	9	15	24	0.625			Btt	F	29	NA	NA	NA	NA
Btt	G	23	9	15	24	0.625			Btt	G	29	NA	NA	NA	NA
Btt	H	23	12	12	24	0.5			Btt	H	29	NA	NA	NA	NA
Btt	I	23	3	3	6	0.5			Btt	I	29	NA	NA	NA	NA
naive	A	23	9	22	31	0.709677			naive	A	29	5	27	32	0.84375
naive	B	23	16	16	32	0.5			naive	B	29	6	24	30	0.8
naive	C	23	14	18	32	0.5625			naive	C	29	4	28	32	0.875
naive	D	23	10	21	31	0.677419			naive	D	29	3	26	29	0.896552
naive	E	23	10	22	32	0.6875			naive	E	29	NA	NA	NA	NA
naive	F	23	14	18	32	0.5625			naive	F	29	NA	NA	NA	NA
naive	G	23	18	14	32	0.4375			naive	G	29	NA	NA	NA	NA
naive	H	23	11	19	30	0.633333			naive	H	29	NA	NA	NA	NA
naive	I	23	13	13	26	0.5			naive	I	29	NA	NA	NA	NA
Bt407	A	25	1	22	23	0.956522			Bt407	A	30	1	21	22	0.954545
Bt407	B	25	0	23	23	1			Bt407	B	30	0	22	22	1
Bt407	C	25	0	23	23	1			Bt407	C	30	0	23	23	1
Bt407	D	25	0	23	23	1			Bt407	D	30	0	23	23	1
Bt407	E	25	0	24	24	1			Bt407	E	30	0	23	23	1
Bt407	F	25	2	22	24	0.916667			Bt407	F	30	1	23	24	0.958333
Bt407	G	25	1	22	23	0.956522			Bt407	G	30	0	22	22	1
Bt407	H	25	0	23	23	1			Bt407	H	30	0	23	23	1
Bt407	I	25	1	3	4	0.75			Bt407	I	30	0	4	4	1
Btt	A	25	2	21	23	0.913043			Btt	A	30	0	23	23	1
Btt	B	25	0	24	24	1			Btt	B	30	0	23	23	1
Btt	C	25	0	23	23	1			Btt	C	30	0	23	23	1
Btt	D	25	1	23	24	0.958333			Btt	D	30	0	26	26	1
Btt	E	25	2	22	24	0.916667			Btt	E	30	1	22	23	0.956522
Btt	F	25	1	23	24	0.958333			Btt	F	30	0	24	24	1
Btt	G	25	0	24	24	1			Btt	G	30	0	24	24	1
Btt	H	25	4	20	24	0.833333			Btt	H	30	0	24	24	1
Btt	I	25	1	5	6	0.833333			Btt	I	30	0	5	5	1
naive	A	25	2	30	32	0.9375			naive	A	30	0	32	32	1
naive	B	25	1	29	30	0.966667			naive	B	30	0	30	30	1
naive	C	25	1	31	32	0.96875			naive	C	30	0	31	31	1
naive	D	25	3	28	31	0.903226			naive	D	30	1	29	30	0.966667
naive	E	25	0	32	32	1			naive	E	30	0	32	32	1
naive	F	25	2	30	32	0.9375			naive	F	30	0	31	31	1
naive	G	25	2	29	31	0.935484			naive	G	30	0	29	29	1
naive	H	25	3	27	30	0.9			naive	H	30	0	30	30	1
naive	I	25	3	23	26	0.884615			naive	I	30	0	26	26	1

## Sheet: oral larval prim survival P0
id	day post challenge	priming	challenge	96 wellplate	censor*		*0=dead, 1=alive
41	8	Btt	Bt407	a	0
42	8	Btt	Bt407	a	0
43	8	Btt	Bt407	a	0
44	8	Btt	Bt407	a	0
45	8	Btt	Bt407	a	0
46	8	Btt	Bt407	a	0
47	8	Btt	Bt407	a	0
48	8	Btt	Bt407	a	0
49	8	Btt	Bt407	a	0
50	8	Btt	Bt407	a	0
51	8	Btt	Bt407	a	0
52	8	Btt	Bt407	a	0
53	8	Btt	Bt407	a	0
54	8	Btt	Bt407	a	0
55	8	Btt	Bt407	a	0
56	8	Btt	Bt407	a	0
57	8	Btt	Bt407	b	0
58	8	Btt	Bt407	b	0
59	8	Btt	Bt407	b	0
60	8	Btt	Bt407	b	0
61	8	Btt	Bt407	b	0
62	8	Btt	Bt407	b	0
63	8	Btt	Bt407	b	0
64	8	Btt	Bt407	b	0
65	8	Btt	Bt407	b	0
66	8	Btt	Bt407	b	0
67	8	Btt	Bt407	b	0
68	8	Btt	Bt407	b	0
69	8	Btt	Bt407	b	0
70	8	Btt	Bt407	b	0
71	8	Btt	Bt407	b	0
72	8	Btt	Bt407	b	0
73	2	Btt	Bt407	c	1
74	8	Btt	Bt407	c	0
75	8	Btt	Bt407	c	0
76	8	Btt	Bt407	c	0
77	8	Btt	Bt407	c	0
78	8	Btt	Bt407	c	0
79	8	Btt	Bt407	c	0
80	8	Btt	Bt407	c	0
121	8	PBS	Bt407	a	0
122	8	PBS	Bt407	a	0
123	8	PBS	Bt407	a	0
124	8	PBS	Bt407	a	0
125	8	PBS	Bt407	a	0
126	8	PBS	Bt407	a	0
127	8	PBS	Bt407	a	0
128	8	PBS	Bt407	a	0
129	8	PBS	Bt407	a	0
130	8	PBS	Bt407	a	0
131	8	PBS	Bt407	a	0
132	8	PBS	Bt407	a	0
133	8	PBS	Bt407	a	0
134	8	PBS	Bt407	a	0
135	8	PBS	Bt407	a	0
136	8	PBS	Bt407	a	0
137	8	PBS	Bt407	b	0
138	8	PBS	Bt407	b	0
139	8	PBS	Bt407	b	0
140	8	PBS	Bt407	b	0
141	8	PBS	Bt407	b	0
142	8	PBS	Bt407	b	0
143	8	PBS	Bt407	b	0
144	8	PBS	Bt407	b	0
145	8	PBS	Bt407	b	0
146	8	PBS	Bt407	b	0
147	8	PBS	Bt407	b	0
148	8	PBS	Bt407	b	0
149	8	PBS	Bt407	b	0
150	8	PBS	Bt407	b	0
151	8	PBS	Bt407	b	0
152	8	PBS	Bt407	b	0
153	8	PBS	Bt407	c	0
154	8	PBS	Bt407	c	0
155	8	PBS	Bt407	c	0
156	8	PBS	Bt407	c	0
157	8	PBS	Bt407	c	0
158	8	PBS	Bt407	c	0
159	8	PBS	Bt407	c	0
160	8	PBS	Bt407	c	0
201	8	Bt407	Bt407	a	0
202	8	Bt407	Bt407	a	0
203	8	Bt407	Bt407	a	0
204	8	Bt407	Bt407	a	0
205	8	Bt407	Bt407	a	0
206	8	Bt407	Bt407	a	0
207	8	Bt407	Bt407	a	0
208	8	Bt407	Bt407	a	0
209	8	Bt407	Bt407	a	0
210	8	Bt407	Bt407	a	0
211	8	Bt407	Bt407	a	0
212	8	Bt407	Bt407	a	0
213	8	Bt407	Bt407	a	0
214	8	Bt407	Bt407	a	0
215	8	Bt407	Bt407	a	0
216	8	Bt407	Bt407	a	0
217	8	Bt407	Bt407	b	0
218	8	Bt407	Bt407	b	0
219	8	Bt407	Bt407	b	0
220	8	Bt407	Bt407	b	0
221	8	Bt407	Bt407	b	0
222	8	Bt407	Bt407	b	0
223	8	Bt407	Bt407	b	0
224	8	Bt407	Bt407	b	0
225	8	Bt407	Bt407	b	0
226	8	Bt407	Bt407	b	0
227	8	Bt407	Bt407	b	0
228	8	Bt407	Bt407	b	0
229	8	Bt407	Bt407	b	0
230	8	Bt407	Bt407	b	0
231	8	Bt407	Bt407	b	0
232	8	Bt407	Bt407	b	0
233	8	Bt407	Bt407	c	0
234	8	Bt407	Bt407	c	0
235	8	Bt407	Bt407	c	0
236	8	Bt407	Bt407	c	0
237	8	Bt407	Bt407	c	0
238	8	Bt407	Bt407	c	0
239	8	Bt407	Bt407	c	0
240	8	Bt407	Bt407	c	0
1	8	Btt	Btt	a	1
2	8	Btt	Btt	a	0
3	8	Btt	Btt	a	0
4	8	Btt	Btt	a	0
5	8	Btt	Btt	a	0
6	8	Btt	Btt	a	0
7	8	Btt	Btt	a	0
8	8	Btt	Btt	a	0
9	8	Btt	Btt	a	0
10	8	Btt	Btt	a	0
11	8	Btt	Btt	a	0
12	8	Btt	Btt	a	0
13	8	Btt	Btt	a	0
14	8	Btt	Btt	a	0
15	8	Btt	Btt	a	0
16	8	Btt	Btt	a	0
17	2	Btt	Btt	b	1
18	8	Btt	Btt	b	0
19	8	Btt	Btt	b	0
20	8	Btt	Btt	b	0
21	8	Btt	Btt	b	0
22	8	Btt	Btt	b	0
23	8	Btt	Btt	b	0
24	8	Btt	Btt	b	0
25	8	Btt	Btt	b	0
26	8	Btt	Btt	b	0
27	8	Btt	Btt	b	0
28	8	Btt	Btt	b	0
29	8	Btt	Btt	b	0
30	8	Btt	Btt	b	0
31	8	Btt	Btt	b	0
32	8	Btt	Btt	b	0
33	5	Btt	Btt	c	1
34	8	Btt	Btt	c	0
35	8	Btt	Btt	c	0
36	8	Btt	Btt	c	0
37	8	Btt	Btt	c	0
38	8	Btt	Btt	c	0
39	8	Btt	Btt	c	0
40	8	Btt	Btt	c	0
81	8	PBS	Btt	a	1
82	8	PBS	Btt	a	0
83	8	PBS	Btt	a	0
84	8	PBS	Btt	a	0
85	8	PBS	Btt	a	0
86	8	PBS	Btt	a	0
87	8	PBS	Btt	a	0
88	8	PBS	Btt	a	0
89	8	PBS	Btt	a	0
90	8	PBS	Btt	a	0
91	8	PBS	Btt	a	0
92	8	PBS	Btt	a	0
93	8	PBS	Btt	a	0
94	8	PBS	Btt	a	0
95	8	PBS	Btt	a	0
96	8	PBS	Btt	a	0
97	3	PBS	Btt	b	1
98	8	PBS	Btt	b	0
99	8	PBS	Btt	b	0
100	8	PBS	Btt	b	0
101	8	PBS	Btt	b	0
102	8	PBS	Btt	b	0
103	8	PBS	Btt	b	0
104	8	PBS	Btt	b	0
105	8	PBS	Btt	b	0
106	8	PBS	Btt	b	0
107	8	PBS	Btt	b	0
108	8	PBS	Btt	b	0
109	8	PBS	Btt	b	0
110	8	PBS	Btt	b	0
111	8	PBS	Btt	b	0
112	8	PBS	Btt	b	0
113	1	PBS	Btt	c	1
114	7	PBS	Btt	c	1
115	8	PBS	Btt	c	0
116	8	PBS	Btt	c	0
117	8	PBS	Btt	c	0
118	8	PBS	Btt	c	0
119	8	PBS	Btt	c	0
120	8	PBS	Btt	c	0
161	1	Bt407	Btt	a	1
162	3	Bt407	Btt	a	1
163	8	Bt407	Btt	a	0
164	8	Bt407	Btt	a	0
165	8	Bt407	Btt	a	0
166	8	Bt407	Btt	a	0
167	8	Bt407	Btt	a	0
168	8	Bt407	Btt	a	0
169	8	Bt407	Btt	a	0
170	8	Bt407	Btt	a	0
171	8	Bt407	Btt	a	0
172	8	Bt407	Btt	a	0
173	8	Bt407	Btt	a	0
174	8	Bt407	Btt	a	0
175	8	Bt407	Btt	a	0
176	8	Bt407	Btt	a	0
177	1	Bt407	Btt	b	1
178	2	Bt407	Btt	b	1
179	4	Bt407	Btt	b	1
180	8	Bt407	Btt	b	0
181	8	Bt407	Btt	b	0
182	8	Bt407	Btt	b	0
183	8	Bt407	Btt	b	0
184	8	Bt407	Btt	b	0
185	8	Bt407	Btt	b	0
186	8	Bt407	Btt	b	0
187	8	Bt407	Btt	b	0
188	8	Bt407	Btt	b	0
189	8	Bt407	Btt	b	0
190	8	Bt407	Btt	b	0
191	8	Bt407	Btt	b	0
192	8	Bt407	Btt	b	0
193	2	Bt407	Btt	c	1
194	8	Bt407	Btt	c	0
195	8	Bt407	Btt	c	0
196	8	Bt407	Btt	c	0
197	8	Bt407	Btt	c	0
198	8	Bt407	Btt	c	0
199	8	Bt407	Btt	c	0
200	8	Bt407	Btt	c	0

## Sheet: oral larval prim development F1
priming	replicate	larvae	pupae	total	dpo	proportion			priming	replicate	pupae	adult	total	dpo	proportion
Btt	a	27	2	29	19	0.0689655			Btt	a	22	6	28	26	0.214286
Btt	b	25	0	25	19	0			Btt	b	12	12	24	26	0.5
Btt	c	21	0	21	19	0			Btt	c	8	13	21	26	0.619048
Bt407	a	23	0	23	19	0			Bt407	a	17	6	23	26	0.26087
Bt407	b	27	0	27	19	0			Bt407	b	13	14	27	26	0.518519
Bt407	c	20	0	20	19	0			Bt407	c	10	9	19	26	0.473684
naive	a	23	1	24	19	0.0416667			naive	a	4	20	24	26	0.833333
naive	b	26	0	26	19	0			naive	b	9	16	25	26	0.64
naive	c	21	0	21	19	0			naive	c	8	12	20	26	0.6
Btt	a	26	3	29	20	0.103448			Btt	a	13	15	28	28	0.535714
Btt	b	15	10	25	20	0.4			Btt	b	4	20	24	28	0.833333
Btt	c	14	7	21	20	0.333333			Btt	c	0	21	21	28	1
Bt407	a	20	3	23	20	0.130435			Bt407	a	6	17	23	28	0.73913
Bt407	b	23	4	27	20	0.148148			Bt407	b	2	25	27	28	0.925926
Bt407	c	17	3	20	20	0.15			Bt407	c	1	18	19	28	0.947368
naive	a	13	11	24	20	0.458333			naive	a	0	23	23	28	1
naive	b	16	10	26	20	0.384615			naive	b	0	25	25	28	1
naive	c	12	9	21	20	0.428571			naive	c	2	18	20	28	0.9
Btt	a	17	12	29	21	0.413793
Btt	b	9	16	25	21	0.64
Btt	c	4	17	21	21	0.809524
Bt407	a	15	8	23	21	0.347826
Bt407	b	5	22	27	21	0.814815
Bt407	c	6	13	19	21	0.684211
naive	a	2	22	24	21	0.916667
naive	b	3	23	26	21	0.884615
naive	c	6	14	20	21	0.7
Btt	a	13	16	29	22	0.551724
Btt	b	5	20	25	22	0.8
Btt	c	1	20	21	22	0.952381
Bt407	a	10	13	23	22	0.565217
Bt407	b	2	25	27	22	0.925926
Bt407	c	1	18	19	22	0.947368
naive	a	0	24	24	22	1
naive	b	0	25	25	22	1
naive	c	5	15	20	22	0.75
Btt	a	11	18	29	23	0.62069
Btt	b	3	22	25	23	0.88
Btt	c	0	21	21	23	1
Bt407	a	4	20	24	23	0.833333
Bt407	b	2	25	27	23	0.925926
Bt407	c	0	19	19	23	1
naive	a	0	24	24	23	1
naive	b	0	25	25	23	1
naive	c	1	19	20	23	0.95

## Sheet: oral larval prim survival F1
ID	family	priming	experimental replicate	plate_p0	challenge dose	challenge	96 well plate	day post challenge	censor*		all reared on flour discs at age of priming
507	85	Bt407	a	A	Btt_high	btt	A	1	1		*1=alive,0=dead
525	88	Bt407	a	A	Btt_high	btt	A	4	1
529	89	Bt407	a	B	Btt_high	btt	B	4	1
535	90	Bt407	a	B	Btt_high	btt	B	8	0
541	91	Bt407	a	B	Btt_high	btt	B	1	1
547	92	Bt407	a	B	Btt_high	btt	B	1	1
557	93	Bt407	a	C	Btt_high	btt	C	2	1
563	94	Bt407	a	C	Btt_high	btt	C	8	0
569	95	Bt407	a	C	Btt_high	btt	C	8	0
575	96	Bt407	a	C	Btt_high	btt	C	8	0
581	97	Bt407	a	D	Btt_high	btt	D	7	1
587	98	Bt407	a	D	Btt_high	btt	D	4	1
599	100	Bt407	a	D	Btt_high	btt	D	5	1
601	101	Bt407	a	E	Btt_high	btt	E	8	0
607	102	Bt407	a	E	Btt_high	btt	E	2	1
613	103	Bt407	a	E	Btt_high	btt	E	1	1
619	104	Bt407	a	E	Btt_high	btt	E	1	1
639	107	Bt407	b	F	Btt_high	btt	F	1	1
645	108	Bt407	b	F	Btt_high	btt	F	1	1
651	109	Bt407	b	G	Btt_high	btt	G	8	0
669	112	Bt407	b	G	Btt_high	btt	G	1	1
673	113	Bt407	b	H	Btt_high	btt	H	8	0
679	114	Bt407	b	H	Btt_high	btt	H	8	0
685	115	Bt407	b	H	Btt_high	btt	H	8	0
691	116	Bt407	b	H	Btt_high	btt	H	8	0
713	119	Bt407	b	I	Btt_high	btt	I	8	0
719	120	Bt407	b	I	Btt_high	btt	I	2	1
726	121	Bt407	b	J	Btt_high	btt	J	8	0
732	122	Bt407	b	J	Btt_high	btt	J	1	1
744	124	Bt407	b	J	Btt_high	btt	J	2	1
746	125	Bt407	c	K	Btt_high	btt	K	1	1
752	126	Bt407	c	K	Btt_high	btt	K	2	1
758	127	Bt407	c	K	Btt_high	btt	K	8	0
764	128	Bt407	c	K	Btt_high	btt	K	8	0
772	129	Bt407	c	L	Btt_high	btt	L	8	0
784	131	Bt407	c	L	Btt_high	btt	L	8	0
790	132	Bt407	c	L	Btt_high	btt	L	6	1
796	133	Bt407	c	M	Btt_high	btt	M	1	1
802	134	Bt407	c	M	Btt_high	btt	M	8	0
808	135	Bt407	c	M	Btt_high	btt	M	8	0
818	137	Bt407	c	N	Btt_high	btt	N	4	1
824	138	Bt407	c	N	Btt_high	btt	N	8	0
830	139	Bt407	c	N	Btt_high	btt	N	2	1
836	140	Bt407	c	N	Btt_high	btt	N	8	0
858	143	Bt407	c	O	Btt_high	btt	O	7	1
864	144	Bt407	c	O	Btt_high	btt	O	8	0
870	145	Bt407	d	P	Btt_high	btt	P	8	0
876	146	Bt407	d	P	Btt_high	btt	P	1	1
882	147	Bt407	d	P	Btt_high	btt	P	8	0
888	148	Bt407	d	P	Btt_high	btt	P	7	1
890	149	Bt407	d	Q	Btt_high	btt	Q	8	0
896	150	Bt407	d	Q	Btt_high	btt	Q	2	1
902	151	Bt407	d	Q	Btt_high	btt	Q	8	0
916	153	Bt407	d	R	Btt_high	btt	R	1	1
922	154	Bt407	d	R	Btt_high	btt	R	8	0
928	155	Bt407	d	R	Btt_high	btt	R	NA	NA
934	254	Bt407	e	R	Btt_high	btt	R	8	0
939	157	Bt407	d	S	Btt_high	btt	S	1	1
945	158	Bt407	d	S	Btt_high	btt	S	2	1
957	160	Bt407	d	S	Btt_high	btt	S	8	0
961	161	Bt407	d	T	Btt_high	btt	T	8	0
967	162	Bt407	d	T	Btt_high	btt	T	1	1
973	163	Bt407	d	T	Btt_high	btt	T	8	0
989	165	Bt407	e	V	Btt_high	btt	V	8	0
995	166	Bt407	e	V	Btt_high	btt	V	2	1
1001	167	Bt407	e	V	Btt_high	btt	V	8	0
1007	168	Bt407	e	V	Btt_high	btt	V	8	0
1563	263	Bt407	e	U	Btt_high	btt	A	6	1
1567	264	Bt407	e	U	Btt_high	btt	T	6	1
1575	265	Bt407	e	U	Btt_high	btt	S	8	0
1583	266	Bt407	e	U	Btt_high	btt	I	1	1
3	1	Btt	a	A	Btt_high	btt	A	8	0
9	2	Btt	a	A	Btt_high	btt	A	8	0
15	3	Btt	a	A	Btt_high	btt	A	2	1
21	4	Btt	a	A	Btt_high	btt	A	2	1
25	5	Btt	a	B	Btt_high	btt	B	2	1
31	6	Btt	a	B	Btt_high	btt	B	8	0
37	7	Btt	a	B	Btt_high	btt	B	5	1
53	9	Btt	a	C	Btt_high	btt	C	1	1
59	10	Btt	a	C	Btt_high	btt	C	1	1
65	11	Btt	a	C	Btt_high	btt	C	2	1
71	12	Btt	a	C	Btt_high	btt	C	8	0
83	14	Btt	a	D	Btt_high	btt	D	5	1
95	16	Btt	a	D	Btt_high	btt	D	7	1
97	17	Btt	a	E	Btt_high	btt	E	5	1
103	18	Btt	a	E	Btt_high	btt	E	8	0
109	19	Btt	a	E	Btt_high	btt	E	1	1
115	20	Btt	a	E	Btt_high	btt	E	5	1
123	21	Btt	b	F	Btt_high	btt	F	8	0
129	22	Btt	b	F	Btt_high	btt	F	8	0
135	23	Btt	b	F	Btt_high	btt	F	1	1
141	24	Btt	b	F	Btt_high	btt	F	7	1
147	25	Btt	b	G	Btt_high	btt	G	1	1
153	26	Btt	b	G	Btt_high	btt	G	4	1
159	27	Btt	b	G	Btt_high	btt	G	8	0
165	28	Btt	b	G	Btt_high	btt	G	8	0
175	30	Btt	b	H	Btt_high	btt	H	5	1
197	33	Btt	b	I	Btt_high	btt	I	7	1
203	34	Btt	b	I	Btt_high	btt	I	1	1
209	35	Btt	b	I	Btt_high	btt	I	8	0
222	37	Btt	b	J	Btt_high	btt	J	8	0
228	38	Btt	b	J	Btt_high	btt	J	2	1
234	39	Btt	b	J	Btt_high	btt	J	1	1
242	41	Btt	c	K	Btt_high	btt	K	8	0
260	44	Btt	c	K	Btt_high	btt	K	1	1
280	47	Btt	c	L	Btt_high	btt	L	8	0
286	48	Btt	c	L	Btt_high	btt	L	8	0
292	49	Btt	c	M	Btt_high	btt	M	8	0
298	50	Btt	c	M	Btt_high	btt	M	1	1
304	51	Btt	c	M	Btt_high	btt	M	1	1
310	52	Btt	c	M	Btt_high	btt	M	1	1
314	53	Btt	c	N	Btt_high	btt	N	8	0
320	54	Btt	c	N	Btt_high	btt	N	1	1
332	56	Btt	c	N	Btt_high	btt	N	8	0
342	57	Btt	c	O	Btt_high	btt	O	8	0
348	58	Btt	c	O	Btt_high	btt	O	8	0
354	59	Btt	c	O	Btt_high	btt	O	8	0
360	60	Btt	c	O	Btt_high	btt	O	8	0
366	61	Btt	d	P	Btt_high	btt	P	1	1
378	63	Btt	d	P	Btt_high	btt	P	1	1
384	64	Btt	d	P	Btt_high	btt	P	1	1
386	65	Btt	d	Q	Btt_high	btt	Q	1	1
392	66	Btt	d	Q	Btt_high	btt	Q	7	1
398	67	Btt	d	Q	Btt_high	btt	Q	1	1
404	68	Btt	d	Q	Btt_high	btt	Q	8	0
412	69	Btt	d	R	Btt_high	btt	R	1	1
418	70	Btt	d	R	Btt_high	btt	R	2	1
424	71	Btt	d	R	Btt_high	btt	R	8	0
430	72	Btt	d	R	Btt_high	btt	R	1	1
435	73	Btt	d	S	Btt_high	btt	S	8	0
441	74	Btt	d	S	Btt_high	btt	S	8	0
447	75	Btt	d	S	Btt_high	btt	S	1	1
454	253	Btt	e	S	Btt_high	btt	S	8	0
457	77	Btt	d	T	Btt_high	btt	T	1	1
469	79	Btt	d	T	Btt_high	btt	T	1	1
475	80	Btt	d	T	Btt_high	btt	T	7	1
485	81	Btt	e	V	Btt_high	btt	V	2	1
491	82	Btt	e	V	Btt_high	btt	V	8	0
503	84	Btt	e	V	Btt_high	btt	V	2	1
1547	260	Btt	e	U	Btt_high	btt	I	2	1
1549	261	Btt	e	U	Btt_high	btt	B	8	0
1559	262	Btt	e	U	Btt_high	btt	D	2	1
1017	170	PBS	a	A	Btt_high	btt	A	8	0
1023	171	PBS	a	A	Btt_high	btt	A	8	0
1029	172	PBS	a	A	Btt_high	btt	A	8	0
1033	173	PBS	a	B	Btt_high	btt	B	8	0
1039	174	PBS	a	B	Btt_high	btt	B	7	0
1045	175	PBS	a	B	Btt_high	btt	B	5	1
1051	176	PBS	a	B	Btt_high	btt	B	8	0
1061	177	PBS	a	C	Btt_high	btt	C	2	1
1079	180	PBS	a	C	Btt_high	btt	C	8	0
1085	181	PBS	a	D	Btt_high	btt	D	8	0
1091	182	PBS	a	D	Btt_high	btt	D	2	1
1097	183	PBS	a	D	Btt_high	btt	D	8	0
1103	184	PBS	a	D	Btt_high	btt	D	8	0
1105	185	PBS	a	E	Btt_high	btt	E	7	1
1111	186	PBS	a	E	Btt_high	btt	E	1	1
1117	187	PBS	a	E	Btt_high	btt	E	8	0
1123	188	PBS	a	E	Btt_high	btt	E	8	0
1131	189	PBS	b	F	Btt_high	btt	F	1	1
1137	190	PBS	b	F	Btt_high	btt	F	8	0
1143	191	PBS	b	F	Btt_high	btt	F	8	0
1149	192	PBS	b	F	Btt_high	btt	F	1	1
1155	193	PBS	b	G	Btt_high	btt	G	8	0
1161	194	PBS	b	G	Btt_high	btt	G	8	0
1167	195	PBS	b	G	Btt_high	btt	G	8	0
1173	196	PBS	b	G	Btt_high	btt	G	7	1
1177	197	PBS	b	H	Btt_high	btt	H	8	0
1183	198	PBS	b	H	Btt_high	btt	H	8	0
1189	199	PBS	b	H	Btt_high	btt	H	2	1
1195	200	PBS	b	H	Btt_high	btt	H	2	1
1205	201	PBS	b	I	Btt_high	btt	I	2	1
1217	203	PBS	b	I	Btt_high	btt	I	8	0
1223	204	PBS	b	I	Btt_high	btt	I	1	1
1230	205	PBS	b	J	Btt_high	btt	J	1	1
1236	206	PBS	b	J	Btt_high	btt	J	1	1
1256	210	PBS	c	K	Btt_high	btt	K	1	1
1262	211	PBS	c	K	Btt_high	btt	K	8	0
1268	212	PBS	c	K	Btt_high	btt	K	2	1
1276	213	PBS	c	L	Btt_high	btt	L	2	1
1282	214	PBS	c	L	Btt_high	btt	L	4	1
1294	216	PBS	c	L	Btt_high	btt	L	8	0
1300	217	PBS	c	M	Btt_high	btt	M	8	0
1312	219	PBS	c	M	Btt_high	btt	M	8	0
1318	220	PBS	c	M	Btt_high	btt	M	1	1
1322	221	PBS	c	N	Btt_high	btt	N	1	1
1328	222	PBS	c	N	Btt_high	btt	N	1	1
1334	223	PBS	c	N	Btt_high	btt	N	8	0
1340	224	PBS	c	N	Btt_high	btt	N	8	0
1350	225	PBS	c	O	Btt_high	btt	O	1	1
1356	226	PBS	c	O	Btt_high	btt	O	2	1
1362	227	PBS	c	O	Btt_high	btt	O	8	0
1368	228	PBS	c	O	Btt_high	btt	O	1	1
1374	229	PBS	d	P	Btt_high	btt	P	1	1
1394	233	PBS	d	Q	Btt_high	btt	Q	1	1
1400	234	PBS	d	Q	Btt_high	btt	Q	8	0
1406	235	PBS	d	Q	Btt_high	btt	Q	8	0
1412	236	PBS	d	Q	Btt_high	btt	Q	8	0
1420	237	PBS	d	R	Btt_high	btt	R	8	0
1426	238	PBS	d	R	Btt_high	btt	R	8	0
1432	239	PBS	d	R	Btt_high	btt	R	1	1
1438	240	PBS	d	R	Btt_high	btt	R	8	0
1443	241	PBS	d	S	Btt_high	btt	S	1	1
1449	242	PBS	d	S	Btt_high	btt	S	2	1
1455	243	PBS	d	S	Btt_high	btt	S	2	1
1461	244	PBS	d	S	Btt_high	btt	S	1	1
1465	245	PBS	d	T	Btt_high	btt	T	1	1
1471	246	PBS	d	T	Btt_high	btt	T	2	1
1477	247	PBS	d	T	Btt_high	btt	T	1	1
1483	248	PBS	d	T	Btt_high	btt	T	1	1
1493	249	PBS	e	V	Btt_high	btt	V	8	0
1499	250	PBS	e	V	Btt_high	btt	V	2	1
1505	251	PBS	e	V	Btt_high	btt	V	5	1
1511	252	PBS	e	V	Btt_high	btt	V	7	1
1517	255	PBS	e	U	Btt_high	btt	I	2	1
1521	256	PBS	e	U	Btt_high	btt	A	1	1
1529	257	PBS	e	U	Btt_high	btt	C	8	0
1535	258	PBS	e	U	Btt_high	btt	C	2	1
505	85	Bt407	a	A	Btt_low	btt	A	1	1
533	89	Bt407	a	B	Btt_low	btt	B	3	1
539	90	Bt407	a	B	Btt_low	btt	B	1	1
545	91	Bt407	a	B	Btt_low	btt	B	3	1
551	92	Bt407	a	B	Btt_low	btt	B	1	1
555	93	Bt407	a	C	Btt_low	btt	C	7	1
561	94	Bt407	a	C	Btt_low	btt	C	1	1
567	95	Bt407	a	C	Btt_low	btt	C	5	1
573	96	Bt407	a	C	Btt_low	btt	C	6	1
577	97	Bt407	a	D	Btt_low	btt	D	8	1
583	98	Bt407	a	D	Btt_low	btt	D	8	1
589	99	Bt407	a	D	Btt_low	btt	D	8	0
595	100	Bt407	a	D	Btt_low	btt	D	7	1
603	101	Bt407	a	E	Btt_low	btt	E	8	0
609	102	Bt407	a	E	Btt_low	btt	E	7	1
615	103	Bt407	a	E	Btt_low	btt	E	1	1
621	104	Bt407	a	E	Btt_low	btt	E	8	0
641	107	Bt407	b	F	Btt_low	btt	F	1	1
647	108	Bt407	b	F	Btt_low	btt	F	8	0
649	109	Bt407	b	G	Btt_low	btt	G	8	0
667	112	Bt407	b	G	Btt_low	btt	G	8	0
677	113	Bt407	b	H	Btt_low	btt	H	8	0
683	114	Bt407	b	H	Btt_low	btt	H	8	0
689	115	Bt407	b	H	Btt_low	btt	H	8	0
695	116	Bt407	b	H	Btt_low	btt	H	8	0
711	119	Bt407	b	I	Btt_low	btt	I	8	0
717	120	Bt407	b	I	Btt_low	btt	I	8	0
722	121	Bt407	b	J	Btt_low	btt	J	8	0
728	122	Bt407	b	J	Btt_low	btt	J	8	0
734	123	Bt407	b	J	Btt_low	btt	J	2	1
740	124	Bt407	b	J	Btt_low	btt	J	7	1
748	125	Bt407	c	K	Btt_low	btt	K	8	0
754	126	Bt407	c	K	Btt_low	btt	K	8	0
760	127	Bt407	c	K	Btt_low	btt	K	8	0
766	128	Bt407	c	K	Btt_low	btt	K	8	0
774	129	Bt407	c	L	Btt_low	btt	L	8	0
786	131	Bt407	c	L	Btt_low	btt	L	8	0
792	132	Bt407	c	L	Btt_low	btt	L	1	1
794	133	Bt407	c	M	Btt_low	btt	M	7	1
800	134	Bt407	c	M	Btt_low	btt	M	8	0
806	135	Bt407	c	M	Btt_low	btt	M	8	0
822	137	Bt407	c	N	Btt_low	btt	N	4	1
828	138	Bt407	c	N	Btt_low	btt	N	8	0
834	139	Bt407	c	N	Btt_low	btt	N	8	0
840	140	Bt407	c	N	Btt_low	btt	N	2	1
856	143	Bt407	c	O	Btt_low	btt	O	8	0
862	144	Bt407	c	O	Btt_low	btt	O	4	1
866	145	Bt407	d	P	Btt_low	btt	P	8	0
872	146	Bt407	d	P	Btt_low	btt	P	8	0
878	147	Bt407	d	P	Btt_low	btt	P	8	0
884	148	Bt407	d	P	Btt_low	btt	P	8	0
892	149	Bt407	d	Q	Btt_low	btt	Q	1	1
898	150	Bt407	d	Q	Btt_low	btt	Q	8	0
904	151	Bt407	d	Q	Btt_low	btt	Q	6	1
918	153	Bt407	d	R	Btt_low	btt	R	8	0
924	154	Bt407	d	R	Btt_low	btt	R	8	0
930	155	Bt407	d	R	Btt_low	btt	R	8	0
936	254	Bt407	e	R	Btt_low	btt	R	8	0
937	157	Bt407	d	S	Btt_low	btt	S	8	0
943	158	Bt407	d	S	Btt_low	btt	S	8	0
955	160	Bt407	d	S	Btt_low	btt	S	2	1
965	161	Bt407	d	T	Btt_low	btt	T	8	0
971	162	Bt407	d	T	Btt_low	btt	T	8	0
977	163	Bt407	d	T	Btt_low	btt	T	1	1
987	165	Bt407	e	V	Btt_low	btt	V	8	0
993	166	Bt407	e	V	Btt_low	btt	V	2	1
999	167	Bt407	e	V	Btt_low	btt	V	1	1
1005	168	Bt407	e	V	Btt_low	btt	V	8	0
1561	263	Bt407	e	U	Btt_low	btt	A	8	0
1571	264	Bt407	e	U	Btt_low	btt	T	8	0
1573	265	Bt407	e	U	Btt_low	btt	S	8	0
1581	266	Bt407	e	U	Btt_low	btt	I	8	0
1	1	Btt	a	A	Btt_low	btt	A	8	0
7	2	Btt	a	A	Btt_low	btt	A	3	1
13	3	Btt	a	A	Btt_low	btt	A	8	0
29	5	Btt	a	B	Btt_low	btt	B	3	1
35	6	Btt	a	B	Btt_low	btt	B	3	1
41	7	Btt	a	B	Btt_low	btt	B	6	1
51	9	Btt	a	C	Btt_low	btt	C	8	0
57	10	Btt	a	C	Btt_low	btt	C	8	0
63	11	Btt	a	C	Btt_low	btt	C	7	1
69	12	Btt	a	C	Btt_low	btt	C	8	0
73	13	Btt	a	D	Btt_low	btt	D	4	1
79	14	Btt	a	D	Btt_low	btt	D	7	1
91	16	Btt	a	D	Btt_low	btt	D	6	1
99	17	Btt	a	E	Btt_low	btt	E	1	1
105	18	Btt	a	E	Btt_low	btt	E	1	1
111	19	Btt	a	E	Btt_low	btt	E	1	1
117	20	Btt	a	E	Btt_low	btt	E	8	0
125	21	Btt	b	F	Btt_low	btt	F	8	0
131	22	Btt	b	F	Btt_low	btt	F	8	0
137	23	Btt	b	F	Btt_low	btt	F	2	1
143	24	Btt	b	F	Btt_low	btt	F	8	0
145	25	Btt	b	G	Btt_low	btt	G	1	1
151	26	Btt	b	G	Btt_low	btt	G	8	0
157	27	Btt	b	G	Btt_low	btt	G	8	0
163	28	Btt	b	G	Btt_low	btt	G	8	0
179	30	Btt	b	H	Btt_low	btt	H	1	1
195	33	Btt	b	I	Btt_low	btt	I	8	0
201	34	Btt	b	I	Btt_low	btt	I	7	1
207	35	Btt	b	I	Btt_low	btt	I	8	0
218	37	Btt	b	J	Btt_low	btt	J	8	0
224	38	Btt	b	J	Btt_low	btt	J	8	0
230	39	Btt	b	J	Btt_low	btt	J	1	1
244	41	Btt	c	K	Btt_low	btt	K	8	0
262	44	Btt	c	K	Btt_low	btt	K	8	0
276	46	Btt	c	L	Btt_low	btt	L	8	0
282	47	Btt	c	L	Btt_low	btt	L	8	0
288	48	Btt	c	L	Btt_low	btt	L	2	1
296	50	Btt	c	M	Btt_low	btt	M	8	0
302	51	Btt	c	M	Btt_low	btt	M	8	0
308	52	Btt	c	M	Btt_low	btt	M	2	1
336	56	Btt	c	N	Btt_low	btt	N	1	1
340	57	Btt	c	O	Btt_low	btt	O	8	0
346	58	Btt	c	O	Btt_low	btt	O	1	1
352	59	Btt	c	O	Btt_low	btt	O	8	0
358	60	Btt	c	O	Btt_low	btt	O	8	0
362	61	Btt	d	P	Btt_low	btt	P	8	1
374	63	Btt	d	P	Btt_low	btt	P	8	0
380	64	Btt	d	P	Btt_low	btt	P	8	0
388	65	Btt	d	Q	Btt_low	btt	Q	6	1
394	66	Btt	d	Q	Btt_low	btt	Q	8	0
400	67	Btt	d	Q	Btt_low	btt	Q	8	0
406	68	Btt	d	Q	Btt_low	btt	Q	1	1
414	69	Btt	d	R	Btt_low	btt	R	8	0
420	70	Btt	d	R	Btt_low	btt	R	8	0
426	71	Btt	d	R	Btt_low	btt	R	2	1
432	72	Btt	d	R	Btt_low	btt	R	8	0
433	73	Btt	d	S	Btt_low	btt	S	8	0
439	74	Btt	d	S	Btt_low	btt	S	1	1
445	75	Btt	d	S	Btt_low	btt	S	4	1
452	253	Btt	e	S	Btt_low	btt	S	8	0
461	77	Btt	d	T	Btt_low	btt	T	1	1
467	78	Btt	d	T	Btt_low	btt	T	1	1
473	79	Btt	d	T	Btt_low	btt	T	8	0
483	81	Btt	e	V	Btt_low	btt	V	2	1
489	82	Btt	e	V	Btt_low	btt	V	8	0
495	83	Btt	e	V	Btt_low	btt	V	2	1
501	84	Btt	e	V	Btt_low	btt	V	8	0
1545	260	Btt	e	U	Btt_low	btt	I	2	1
1553	261	Btt	e	U	Btt_low	btt	B	8	0
1555	262	Btt	e	U	Btt_low	btt	D	8	0
1015	170	PBS	a	A	Btt_low	btt	A	2	1
1021	171	PBS	a	A	Btt_low	btt	A	8	0
1027	172	PBS	a	A	Btt_low	btt	A	2	1
1037	173	PBS	a	B	Btt_low	btt	B	NA	NA
1043	174	PBS	a	B	Btt_low	btt	B	8	0
1049	175	PBS	a	B	Btt_low	btt	B	3	1
1055	176	PBS	a	B	Btt_low	btt	B	1	1
1059	177	PBS	a	C	Btt_low	btt	C	8	0
1077	180	PBS	a	C	Btt_low	btt	C	8	0
1081	181	PBS	a	D	Btt_low	btt	D	4	1
1087	182	PBS	a	D	Btt_low	btt	D	8	0
1093	183	PBS	a	D	Btt_low	btt	D	8	0
1099	184	PBS	a	D	Btt_low	btt	D	8	0
1107	185	PBS	a	E	Btt_low	btt	E	1	1
1113	186	PBS	a	E	Btt_low	btt	E	8	0
1119	187	PBS	a	E	Btt_low	btt	E	8	0
1125	188	PBS	a	E	Btt_low	btt	E	8	0
1133	189	PBS	b	F	Btt_low	btt	F	2	1
1139	190	PBS	b	F	Btt_low	btt	F	8	0
1145	191	PBS	b	F	Btt_low	btt	F	1	1
1151	192	PBS	b	F	Btt_low	btt	F	2	1
1153	193	PBS	b	G	Btt_low	btt	G	8	0
1159	194	PBS	b	G	Btt_low	btt	G	5	1
1165	195	PBS	b	G	Btt_low	btt	G	8	0
1171	196	PBS	b	G	Btt_low	btt	G	8	0
1181	197	PBS	b	H	Btt_low	btt	H	8	0
1187	198	PBS	b	H	Btt_low	btt	H	8	0
1193	199	PBS	b	H	Btt_low	btt	H	8	0
1199	200	PBS	b	H	Btt_low	btt	H	8	0
1203	201	PBS	b	I	Btt_low	btt	I	2	1
1215	203	PBS	b	I	Btt_low	btt	I	8	0
1221	204	PBS	b	I	Btt_low	btt	I	5	1
1226	205	PBS	b	J	Btt_low	btt	J	8	0
1232	206	PBS	b	J	Btt_low	btt	J	1	1
1258	210	PBS	c	K	Btt_low	btt	K	8	0
1264	211	PBS	c	K	Btt_low	btt	K	5	1
1270	212	PBS	c	K	Btt_low	btt	K	8	0
1278	213	PBS	c	L	Btt_low	btt	L	1	1
1284	214	PBS	c	L	Btt_low	btt	L	8	0
1296	216	PBS	c	L	Btt_low	btt	L	8	0
1298	217	PBS	c	M	Btt_low	btt	M	7	1
1310	219	PBS	c	M	Btt_low	btt	M	4	1
1316	220	PBS	c	M	Btt_low	btt	M	8	0
1326	221	PBS	c	N	Btt_low	btt	N	8	0
1332	222	PBS	c	N	Btt_low	btt	N	1	1
1338	223	PBS	c	N	Btt_low	btt	N	2	1
1344	224	PBS	c	N	Btt_low	btt	N	8	0
1348	225	PBS	c	O	Btt_low	btt	O	8	0
1354	226	PBS	c	O	Btt_low	btt	O	8	0
1360	227	PBS	c	O	Btt_low	btt	O	1	1
1366	228	PBS	c	O	Btt_low	btt	O	8	0
1370	229	PBS	d	P	Btt_low	btt	P	8	0
1396	233	PBS	d	Q	Btt_low	btt	Q	7	1
1402	234	PBS	d	Q	Btt_low	btt	Q	1	1
1408	235	PBS	d	Q	Btt_low	btt	Q	8	0
1414	236	PBS	d	Q	Btt_low	btt	Q	8	0
1422	237	PBS	d	R	Btt_low	btt	R	1	1
1428	238	PBS	d	R	Btt_low	btt	R	8	0
1434	239	PBS	d	R	Btt_low	btt	R	1	1
1440	240	PBS	d	R	Btt_low	btt	R	1	1
1441	241	PBS	d	S	Btt_low	btt	S	8	0
1447	242	PBS	d	S	Btt_low	btt	S	8	0
1453	243	PBS	d	S	Btt_low	btt	S	8	0
1459	244	PBS	d	S	Btt_low	btt	S	2	1
1469	245	PBS	d	T	Btt_low	btt	T	8	0
1475	246	PBS	d	T	Btt_low	btt	T	1	1
1481	247	PBS	d	T	Btt_low	btt	T	2	1
1487	248	PBS	d	T	Btt_low	btt	T	8	0
1491	249	PBS	e	V	Btt_low	btt	V	2	1
1497	250	PBS	e	V	Btt_low	btt	V	2	1
1503	251	PBS	e	V	Btt_low	btt	V	8	0
1509	252	PBS	e	V	Btt_low	btt	V	8	0
1515	255	PBS	e	U	Btt_low	btt	I	8	0
1519	256	PBS	e	U	Btt_low	btt	A	8	0
1527	257	PBS	e	U	Btt_low	btt	C	8	0
1533	258	PBS	e	U	Btt_low	btt	C	8	0
509	85	Bt407	a	A	control	control	A	8	0
527	88	Bt407	a	A	control	control	A	8	0
531	89	Bt407	a	B	control	control	B	8	0
537	90	Bt407	a	B	control	control	B	NA	NA
543	91	Bt407	a	B	control	control	B	1	1
549	92	Bt407	a	B	control	control	B	8	0
553	93	Bt407	a	C	control	control	C	8	0
559	94	Bt407	a	C	control	control	C	8	0
565	95	Bt407	a	C	control	control	C	8	0
571	96	Bt407	a	C	control	control	C	8	0
579	97	Bt407	a	D	control	control	D	8	0
585	98	Bt407	a	D	control	control	D	8	0
591	99	Bt407	a	D	control	control	D	8	0
597	100	Bt407	a	D	control	control	D	8	0
605	101	Bt407	a	E	control	control	E	8	0
611	102	Bt407	a	E	control	control	E	4	1
617	103	Bt407	a	E	control	control	E	1	1
623	104	Bt407	a	E	control	control	E	4	1
637	107	Bt407	b	F	control	control	F	NA	NA
643	108	Bt407	b	F	control	control	F	8	0
653	109	Bt407	b	G	control	control	G	2	1
671	112	Bt407	b	G	control	control	G	8	0
675	113	Bt407	b	H	control	control	H	8	0
681	114	Bt407	b	H	control	control	H	8	0
687	115	Bt407	b	H	control	control	H	8	0
693	116	Bt407	b	H	control	control	H	8	0
709	119	Bt407	b	I	control	control	I	8	0
715	120	Bt407	b	I	control	control	I	8	0
724	121	Bt407	b	J	control	control	J	8	0
730	122	Bt407	b	J	control	control	J	8	0
736	123	Bt407	b	J	control	control	J	8	0
742	124	Bt407	b	J	control	control	J	8	0
750	125	Bt407	c	K	control	control	K	8	0
756	126	Bt407	c	K	control	control	K	8	0
762	127	Bt407	c	K	control	control	K	8	0
768	128	Bt407	c	K	control	control	K	8	0
770	129	Bt407	c	L	control	control	L	8	0
782	131	Bt407	c	L	control	control	L	8	0
788	132	Bt407	c	L	control	control	L	8	0
798	133	Bt407	c	M	control	control	M	8	0
804	134	Bt407	c	M	control	control	M	8	0
810	135	Bt407	c	M	control	control	M	8	0
820	137	Bt407	c	N	control	control	N	8	0
826	138	Bt407	c	N	control	control	N	8	0
832	139	Bt407	c	N	control	control	N	2	1
838	140	Bt407	c	N	control	control	N	8	0
854	143	Bt407	c	O	control	control	O	8	0
860	144	Bt407	c	O	control	control	O	8	0
868	145	Bt407	d	P	control	control	P	8	0
874	146	Bt407	d	P	control	control	P	8	0
880	147	Bt407	d	P	control	control	P	8	0
894	149	Bt407	d	Q	control	control	Q	2	1
900	150	Bt407	d	Q	control	control	Q	7	1
906	151	Bt407	d	Q	control	control	Q	4	1
914	153	Bt407	d	R	control	control	R	8	0
920	154	Bt407	d	R	control	control	R	7	1
926	155	Bt407	d	R	control	control	R	8	0
932	254	Bt407	e	R	control	control	R	8	0
941	157	Bt407	d	S	control	control	S	8	0
947	158	Bt407	d	S	control	control	S	4	1
959	160	Bt407	d	S	control	control	S	8	0
963	161	Bt407	d	T	control	control	T	8	0
969	162	Bt407	d	T	control	control	T	8	0
975	163	Bt407	d	T	control	control	T	8	0
985	165	Bt407	e	V	control	control	V	8	0
991	166	Bt407	e	V	control	control	V	8	0
997	167	Bt407	e	V	control	control	V	8	0
1003	168	Bt407	e	V	control	control	V	8	0
1565	263	Bt407	e	U	control	control	A	8	0
1569	264	Bt407	e	U	control	control	T	8	0
1577	265	Bt407	e	U	control	control	S	8	0
1579	266	Bt407	e	U	control	control	I	8	0
5	1	Btt	a	A	control	control	A	8	0
11	2	Btt	a	A	control	control	A	8	0
17	3	Btt	a	A	control	control	A	2	1
27	5	Btt	a	B	control	control	B	4	1
33	6	Btt	a	B	control	control	B	4	1
39	7	Btt	a	B	control	control	B	8	0
49	9	Btt	a	C	control	control	C	8	0
55	10	Btt	a	C	control	control	C	8	0
61	11	Btt	a	C	control	control	C	8	0
67	12	Btt	a	C	control	control	C	8	0
75	13	Btt	a	D	control	control	D	8	0
81	14	Btt	a	D	control	control	D	8	0
93	16	Btt	a	D	control	control	D	8	0
107	18	Btt	a	E	control	control	E	8	0
113	19	Btt	a	E	control	control	E	4	1
119	20	Btt	a	E	control	control	E	4	1
121	21	Btt	b	F	control	control	F	8	0
127	22	Btt	b	F	control	control	F	8	0
133	23	Btt	b	F	control	control	F	8	0
139	24	Btt	b	F	control	control	F	8	0
149	25	Btt	b	G	control	control	G	8	0
155	26	Btt	b	G	control	control	G	8	0
161	27	Btt	b	G	control	control	G	8	0
167	28	Btt	b	G	control	control	G	8	0
177	30	Btt	b	H	control	control	H	8	0
193	33	Btt	b	I	control	control	I	8	0
199	34	Btt	b	I	control	control	I	8	0
205	35	Btt	b	I	control	control	I	8	0
220	37	Btt	b	J	control	control	J	8	0
226	38	Btt	b	J	control	control	J	8	0
232	39	Btt	b	J	control	control	J	8	0
246	41	Btt	c	K	control	control	K	8	0
264	44	Btt	c	K	control	control	K	8	0
272	46	Btt	c	L	control	control	L	8	0
278	47	Btt	c	L	control	control	L	8	0
284	48	Btt	c	L	control	control	L	8	0
294	49	Btt	c	M	control	control	M	8	0
300	50	Btt	c	M	control	control	M	8	0
306	51	Btt	c	M	control	control	M	8	0
312	52	Btt	c	M	control	control	M	8	0
316	53	Btt	c	N	control	control	N	8	0
322	54	Btt	c	N	control	control	N	8	0
334	56	Btt	c	N	control	control	N	8	0
338	57	Btt	c	O	control	control	O	8	0
344	58	Btt	c	O	control	control	O	8	0
350	59	Btt	c	O	control	control	O	8	0
356	60	Btt	c	O	control	control	O	8	0
364	61	Btt	d	P	control	control	P	8	0
376	63	Btt	d	P	control	control	P	8	0
382	64	Btt	d	P	control	control	P	8	0
390	65	Btt	d	Q	control	control	Q	8	0
396	66	Btt	d	Q	control	control	Q	1	1
402	67	Btt	d	Q	control	control	Q	8	0
408	68	Btt	d	Q	control	control	Q	8	0
410	69	Btt	d	R	control	control	R	8	0
416	70	Btt	d	R	control	control	R	8	0
422	71	Btt	d	R	control	control	R	7	1
428	72	Btt	d	R	control	control	R	8	0
437	73	Btt	d	S	control	control	S	8	0
443	74	Btt	d	S	control	control	S	8	0
449	75	Btt	d	S	control	control	S	8	0
456	253	Btt	e	S	control	control	S	8	0
459	77	Btt	d	T	control	control	T	8	0
465	78	Btt	d	T	control	control	T	8	0
471	79	Btt	d	T	control	control	T	8	0
477	80	Btt	d	T	control	control	T	8	0
481	81	Btt	e	V	control	control	V	8	0
487	82	Btt	e	V	control	control	V	8	0
493	83	Btt	e	V	control	control	V	8	0
499	84	Btt	e	V	control	control	V	8	0
1543	260	Btt	e	U	control	control	I	7	1
1551	261	Btt	e	U	control	control	B	2	1
1557	262	Btt	e	U	control	control	D	8	0
1019	170	PBS	a	A	control	control	A	8	0
1025	171	PBS	a	A	control	control	A	8	0
1031	172	PBS	a	A	control	control	A	8	0
1035	173	PBS	a	B	control	control	B	8	0
1041	174	PBS	a	B	control	control	B	8	0
1047	175	PBS	a	B	control	control	B	8	0
1053	176	PBS	a	B	control	control	B	8	0
1057	177	PBS	a	C	control	control	C	8	0
1075	180	PBS	a	C	control	control	C	8	0
1083	181	PBS	a	D	control	control	D	8	0
1089	182	PBS	a	D	control	control	D	8	0
1095	183	PBS	a	D	control	control	D	8	0
1101	184	PBS	a	D	control	control	D	8	0
1109	185	PBS	a	E	control	control	E	8	0
1115	186	PBS	a	E	control	control	E	8	0
1121	187	PBS	a	E	control	control	E	8	0
1127	188	PBS	a	E	control	control	E	8	0
1135	190	PBS	b	F	control	control	F	8	0
1141	191	PBS	b	F	control	control	F	8	0
1147	192	PBS	b	F	control	control	F	2	1
1157	193	PBS	b	G	control	control	G	8	0
1163	194	PBS	b	G	control	control	G	8	0
1169	195	PBS	b	G	control	control	G	8	0
1179	197	PBS	b	H	control	control	H	8	0
1185	198	PBS	b	H	control	control	H	1	1
1191	199	PBS	b	H	control	control	H	8	0
1197	200	PBS	b	H	control	control	H	1	1
1201	201	PBS	b	I	control	control	I	8	0
1213	203	PBS	b	I	control	control	I	7	1
1219	204	PBS	b	I	control	control	I	8	0
1228	205	PBS	b	J	control	control	J	8	0
1234	206	PBS	b	J	control	control	J	8	0
1260	210	PBS	c	K	control	control	K	8	0
1266	211	PBS	c	K	control	control	K	8	0
1274	213	PBS	c	L	control	control	L	3	1
1280	214	PBS	c	L	control	control	L	8	0
1292	216	PBS	c	L	control	control	L	8	0
1302	217	PBS	c	M	control	control	M	8	0
1314	219	PBS	c	M	control	control	M	8	0
1320	220	PBS	c	M	control	control	M	8	0
1324	221	PBS	c	N	control	control	N	8	0
1330	222	PBS	c	N	control	control	N	8	0
1336	223	PBS	c	N	control	control	N	8	0
1342	224	PBS	c	N	control	control	N	8	0
1346	225	PBS	c	O	control	control	O	NA	NA
1352	226	PBS	c	O	control	control	O	8	0
1358	227	PBS	c	O	control	control	O	8	0
1364	228	PBS	c	O	control	control	O	8	0
1372	229	PBS	d	P	control	control	P	8	0
1398	233	PBS	d	Q	control	control	Q	8	0
1404	234	PBS	d	Q	control	control	Q	8	0
1410	235	PBS	d	Q	control	control	Q	8	0
1416	236	PBS	d	Q	control	control	Q	8	0
1418	237	PBS	d	R	control	control	R	8	0
1424	238	PBS	d	R	control	control	R	8	0
1430	239	PBS	d	R	control	control	R	8	0
1445	241	PBS	d	S	control	control	S	8	0
1457	243	PBS	d	S	control	control	S	8	0
1463	244	PBS	d	S	control	control	S	7	1
1467	245	PBS	d	T	control	control	T	8	0
1473	246	PBS	d	T	control	control	T	5	1
1479	247	PBS	d	T	control	control	T	8	0
1485	248	PBS	d	T	control	control	T	8	0
1489	249	PBS	e	V	control	control	V	8	0
1495	250	PBS	e	V	control	control	V	8	0
1501	251	PBS	e	V	control	control	V	8	0
1507	252	PBS	e	V	control	control	V	8	0
1513	255	PBS	e	U	control	control	I	8	0
1523	256	PBS	e	U	control	control	A	8	0
1525	257	PBS	e	U	control	control	C	8	0
1531	258	PBS	e	U	control	control	C	8	0
1376	230	PBS	d	P	NA	NA	P	7	1
1378	230	PBS	d	P	NA	NA	P	8	0
1380	230	PBS	d	P	NA	NA	P	1	1

[truncated: 4 more sheets: inject larval prim survival P0, inject larval prim survival F1, inject larval prim develop P0, inject larv prim development F1]
